# Supplementary material for: Machine Learning for Prediction of Cognitive Health in Adults Using Sociodemographic, Neighbourhood Environmental, and Lifestyle Factors
Source: Int J Environ Res Public Health. 2022 Sep 2;19(17):10977. doi: 10.3390/ijerph191710977 (PMC9517821; doi:10.3390/ijerph191710977)
Supplement: Supplementary file 1 [file ijerph-19-10977-s001.zip]

Archive with 1 entries (1 files):
- ijerph-1836705-supplementary.pdf
